# Supplementary material for: Lactic Acid Bacteria Exert a Hepatoprotective Effect against Ethanol-Induced Liver Injury in HepG2 Cells
Source: Microorganisms. 2021 Aug 31;9(9):1844. doi: 10.3390/microorganisms9091844 (PMC8465258; doi:10.3390/microorganisms9091844)
Supplement: Supplementary file 1 [file microorganisms-09-01844-s001.zip]

Archive with 1 entries (1 files):
- microorganisms-1358365-supplementary.pdf
